# Supplementary material for: The Impact of Cand1 in Prostate Cancer
Source: Cancers (Basel). 2020 Feb 12;12(2):428. doi: 10.3390/cancers12020428 (PMC7072594; doi:10.3390/cancers12020428)
Supplement: Supplementary file 1 [file cancers-12-00428-s001.zip]

Archive with 19 entries (16 files):
- Supplementary material revision/
- Supplementary material revision/.DS_Store
- __MACOSX/
- __MACOSX/Supplementary material revision/
- __MACOSX/Supplementary material revision/._.DS_Store
- Supplementary material revision/Suppl Figures Revision final.pptx
- __MACOSX/Supplementary material revision/._Suppl Figures Revision final.pptx
- Supplementary material revision/Supplementary_Table_S5.pdf
- __MACOSX/Supplementary material revision/._Supplementary_Table_S5.pdf
- Supplementary material revision/Supplementary_table_S4.pdf
- __MACOSX/Supplementary material revision/._Supplementary_table_S4.pdf
- Supplementary material revision/Supplementary_Table_S6.pdf
- __MACOSX/Supplementary material revision/._Supplementary_Table_S6.pdf
- Supplementary material revision/Supplementary_table_S3.pdf
- __MACOSX/Supplementary material revision/._Supplementary_table_S3.pdf
- Supplementary material revision/Supplementary_table_S2.pdf
- __MACOSX/Supplementary material revision/._Supplementary_table_S2.pdf
- Supplementary material revision/Supplementary_Table_S1.pdf
- __MACOSX/Supplementary material revision/._Supplementary_Table_S1.pdf
